# Supplementary material for: Revision of the Subgenus Ochthomantis Frogs from Madagascar (Amphibia: Mantellidae) with the Description of Four Species and Resurrection of Mantidactylus catalai and M. poissoni
Source: Animals (Basel). 2023 Sep 3;13(17):2800. doi: 10.3390/ani13172800 (PMC10563080; doi:10.3390/ani13172800)
Supplement: Supplementary file 1 [file animals-13-02800-s001.zip]

Archive with 3 entries (3 files):
- Table S1_Voucher.pdf
- Table S13_distribution details.pdf
- Table S2-12_measurements.pdf
